# Supplementary material for: Abnormal outer hair cell efferent innervation in Hoxb1-dependent sensorineural hearing loss
Source: PLoS Genet. 2023 Sep 22;19(9):e1010933. doi: 10.1371/journal.pgen.1010933 (PMC10516434; doi:10.1371/journal.pgen.1010933)
Supplement: S1 Data — (XLSX) [file pgen.1010933.s003.xlsx]

## Sheet: Figure 1C
	Frequency (kHz)	4	6.3	8	10	12.5	16	20	25	32
	Cochlea #1 [159 LE]	40	20	25	20	20	20	25	20	30
	Cochlea #2 [106 LE]	40	20	20	10	20	10	25	25	35
Ctrl Threshold (dB SPL)	Cochlea #3 [107 LE]	40	15	15	0	20	20	20	20	55
	Cochlea #4 [156 LE]	40	20	20	10	15	20	30	20	45
	Frequency (kHz)	4	6.3	8	10	12.5	16	20	25	32
	Cochlea #1 [99 LE]	40	15	15	10	25	25	30	10	85
	Cochlea #2 [108 LE]	40	20	15	10	20	15	15	20	85
	Cochlea #3 [102 LE]	35	20	20	10	20	20	25	30	70
Hoxb1HET Threshold (dB SPL)	Cochlea #4 [103 LE]	40	20	15	10	20	15	30	60	65
	Cochlea #5 [152 LE]	45	20	20	10	20	20	10	15	35
	Cochlea #6 [154 LE]	40	20	20	15	15	15	20	20	40
	Frequency (kHz)	4	6.3	8	10	12.5	16	20	25	32
	Cochlea #1 [119 LE]	65	45	55	45	50	65	95	100	100
	Cochlea #2 [120 LE]	60	45	45	25	45	60	70	75	90
	Cochlea #3 [118 LE]	65	40	45	40	45	50	65	95	100
Hoxb1null Threshold (dB SPL)	Cochlea #4 [153 LE]	70	55	60	60	70	80	70	80	90
	Cochlea #5 [155 LE]	75	55	55	50	50	50	70	70	95

## Sheet: Figure 1D
		Mean Threshold (dB SPL)
	Cochlea #1 [159 LE]	28
	Cochlea #2 [106 LE]	26.5
Ctrl	Cochlea #3 [107 LE]	27
	Cochlea #4 [156 LE]	27.5
		Mean Threshold (dB SPL)
	Cochlea #1 [99 LE]	31
	Cochlea #2 [108 LE]	30
	Cochlea #3 [102 LE]	30
Hoxb1HET	Cochlea #4 [103 LE]	33
	Cochlea #5 [152 LE]	25.5
	Cochlea #6 [154 LE]	26
		Mean Threshold (dB SPL)
	Cochlea #1 [119 LE]	70.5
	Cochlea #2 [120 LE]	59
	Cochlea #3 [118 LE]	63.5
Hoxb1null	Cochlea #4 [153 LE]	72
	Cochlea #5 [155 LE]	66

## Sheet: Figure 1E
	Frequency (Hz)	2110	2480	2950	3520	4220	5020	5950	7080	8390	9980	11900	14200	16800	20000
Ctrl DPOAEs (dB SPL)	Cochlea #1 [159 RE]	-31.6	-19.3	-17.5	-36.9	-29.2	-16.3	-2.56	2.3	11	22.4	49.2	40.9	35.1	23.8
	Cochlea #1 noise [159 RE]	-21	-23.1	-22.4	-27.2	-24.8	-20.4	-18.2	-15.3	-13.3	-6.92	-0.338	-10.2	-7.41	-10.7
	Cochlea #2 [106 RE]	-13.3	-38.7	-17.5	-25	-26.2	-16.7	-15.2	-11.1	-0.473	20.7	48	38.1	24	19.3
	Cochlea #2 noise [106 RE]	-22.4	-23.9	-21.6	-25.6	-22.5	-21.4	-16.8	-10.5	-11.9	-12.5	-0.0882	-10.1	-13.5	-14.4
	Cochlea #3 [106 LE]	-18.6	-20.4	-18.6	-30.6	-23.6	-14.4	-23.6	-14.7	-6.71	22.3	41	40.8	25	18.4
	Cochlea #3 noise [106 LE]	-22.4	-25.1	-23.1	-26	-27.5	-11.8	-15.3	-12.1	-12.7	-9.58	-4.24	-7.45	-14.8	-13.9
	Cochlea #4 [107 RE]	-30.1	-25	-30.7	-26.5	-26	-16	-26.6	-12.3	-11.4	15.1	42.7	29.1	24.4	7.62
	Cochlea #4 noise [107 RE]	-21	-23.5	-24.5	-26.6	-24.6	-23.1	-12.2	-17.9	-13.1	-7.37	-3.15	-18.1	-12.9	-13.2
	Cochlea #5 [107 LE]	-16.3	-33.3	-13.7	-24.8	-20.5	-25.3	-12.1	-9.52	-4.12	17.4	43.2	36.8	28.8	20.5
	Cochlea #5 noise [107 LE]	-22.1	-20.7	-23.6	-26.9	-26.3	-22.4	-16.5	-12.1	-11.3	-9.53	1.3	-10.3	-16.1	-14.2
	Cochlea #6 [156 RE]	-27.3	-30.9	-26	-27.8	-27.8	-13.2	-11.9	-11.4	-0.0639	19.9	38.7	39.2	25.7	12.7
	Cochlea #6 noise [156 RE]	-22.2	-19.8	-25.8	-26.6	-24.1	-18.4	-17.9	-13.6	-17.8	-9.23	-4.24	-8.84	-15	-14.5
	Cochlea #7 [156 LE]	-24.8	-17.4	-28	-29.4	-23.6	-18.5	-16.8	-14.9	-8.97	18.1	33.8	34.1	24.3	16.3
	Cochlea #7 noise [156 LE]	-27.6	-17.8	-22.9	-31.5	-25	-21	-17.8	-11.5	-14	-10.9	-3.02	-12.5	-13.7	-16.6
	Frequency (Hz)	2110	2480	2950	3520	4220	5020	5950	7080	8390	9980	11900	14200	16800	20000
	Cochlea #1 [99 RE]	-18.1	-21.8	-22.6	-31.7	-28.5	-18	-15.9	-6.68	-4.31	22.8	41.5	37.4	25.7	11.6
	Cochlea #1 noise [99 RE]	-20.4	-25.2	-27.1	-28.4	-22.1	-18.7	-14.4	-13.1	-11.9	-10.8	-8.36	-9.92	-14.8	-10.5
	Cochlea #2 [99 LE]	-19.3	-16.7	-24.1	-26.6	-14.8	-28	-14.5	-8.49	-7.13	4.78	36.6	30.1	22.7	13.3
	Cochlea #2 noise [99 LE]	-23.9	-22.5	-21.7	-24.3	-18	-19.2	-21.3	-16	-13.4	-10.2	-7.16	-15.6	-15.6	-13.3
Hoxb1HET Threshold (dB SPL)	Cochlea #3 [108 RE]	9.27	12.8	5.56	0.772	2.93	-8.49	-2.4	-5.38	-0.954	7.22	29.4	38.2	25.5	11.5
	Cochlea #3 noise [108 RE]	8.94	16.6	8.34	-0.332	6.02	1.76	-5.76	-4.02	-10	-10.5	-1.55	-8.74	-19.8	-15.7
	Cochlea #4 [108 LE]	-17.8	-15.8	-16.4	-26.2	-5.22	-4.08	-6.75	-10.2	-4.92	15.9	41.9	40.7	20	18.5
	Cochlea #4 noise [108 LE]	-16.9	-17.7	-22.3	-27.3	-1.57	3.25	-6.63	-14.6	2.34	-6.31	10.5	-14.3	-9.4	-14.4
	Cochlea #5 [152 RE]	-23.7	-14.6	-26.4	-21.9	-23	-16.4	-9.27	-12.3	-6.25	12.5	39.1	39.5	24.1	16.1
	Cochlea #5 noise [152 RE]	-22.7	-21.4	-27.1	-26.7	-27.4	-16.4	-14.4	-14.1	-14.2	-11.8	-4.44	-10.5	-12.2	-13.6
	Cochlea #6 [152 LE]	-19.5	-28.3	-15.7	-38.5	-19	-21.2	-14.7	-5.3	-1	14.8	33.4	30.6	20.7	9.1
	Cochlea #6 noise [152 LE]	-12.2	-26.1	-17.1	-26.7	-28.3	-23.9	-15.1	-13.9	-9.68	-8.6	-5.78	-12.7	-13	-13.1
	Cochlea #7 [154 RE]	-18.7	-15.8	-22	-28.5	-26.2	-29.3	-19.3	-20.4	-5	16.6	31.3	27.6	18.2	5.17
	Cochlea #7 noise [154 RE]	-20	-23.1	-22.7	-32	-24.3	-22.5	-14.5	-13.9	-12.3	-10.7	-7.12	-15.7	-13.7	-14.8
	Cochlea #8 [154 LE]	-18	-16.1	-23.5	-30.3	-41.6	-17.2	-24.6	-6.21	-3.56	24.1	38.7	35.3	20.2	12.8
	Cochlea #8 noise [154 RE]	-17.3	-22.8	-22.1	-27.6	-25.1	-19.7	-17.5	-10.1	-11	-9.9	-10.4	-10.2	-12.4	-12.7
	Cochlea #9 [102 RE]	-21.4	-21.7	-23	-43.8	-26.1	-11.6	-24.5	-11.7	-10.9	19.3	40.1	32	24.3	8.91
	Cochlea #9 noise [102 RE]	-24.1	-25.3	-25.9	-24.8	-27.5	-21.8	-17.4	-16.8	-14.5	-7.25	-7.9	-7.27	-9.89	-15.8
	Cochlea #10 [102 LE]	-19.6	-18.5	-27.3	-23.9	-20.8	-18.2	-14.4	-11.6	5.4	8.03	36.9	27.4	14	8.56
	Cochlea #10 noise [102 LE]	-20.9	-22	-23.4	-27.5	-28.9	-19.4	-16.6	-16.5	-13.7	-9.05	-7	-11.6	-13.2	-14.8
	Cochlea #11 [103 LE]	-29.5	-16.6	-34.2	-34.5	-25.3	-35.6	-12.5	-14.1	-4.26	24.2	32.2	9.91	20.7	8.72
	Cochlea #11 noise [103 LE]	-21.5	-25	-20.7	-29.2	-26.7	-19.2	-17	-15.5	-11.4	-6.88	-3.91	-11.1	-16.2	-15.7
	Frequency (Hz)	2110	2480	2950	3520	4220	5020	5950	7080	8390	9980	11900	14200	16800	20000
	Cochlea #1 [119 RE]	-22.2	-21	-26.7	-27.4	-30.9	-30.1	-17.1	-16.2	-12.8	-3.02	-4.77	-29	-9.37	-14.9
	Cochlea #1 noise [119 RE]	-24.4	-26.9	-23.5	-29.2	-26.3	-19.6	-16.5	-16.7	-13.5	-8.75	-5.49	-15.2	-15.4	-14.9
	Cochlea #2 [119 LE]	-31.1	-21.7	-30	-18.3	-24.2	-31.9	-18.1	-9.92	-8.38	-9.66	1.04	-5.99	-15.4	-11.3
	Cochlea #2 noise [119 LE]	-19.2	-23.3	-27.5	-22.9	-25.8	-19.1	-15.1	-14.4	-10	-8.92	3.52	-12.3	-13.8	-12.5
Hoxb1null Threshold (dB SPL)	Cochlea #3 [120 RE]	-15.7	-20.5	-15.5	-23.8	-34.4	-18.2	-15.7	-15.9	-7.98	2	6.84	-16.2	-21.5	-11.4
	Cochlea #3 noise [120 RE]	-20	-22.7	-24.3	-25.3	-26.7	-17	-17.7	-12.3	-15.5	-8.22	-4.21	-11.8	-11.6	-13.3
	Cochlea #4 [120 LE]	-26.9	-12.1	-20.2	-34.3	-20.2	-15.9	-27.8	-8.57	-25.5	6.24	22.9	11.8	5.57	-12.6
	Cochlea #4 noise [120 LE]	-18.9	-17.4	-28.4	-24	-24.1	-19.2	-16	-14.3	-11.5	-8.88	-4.23	-10.4	-13.4	-12.5
	Cochlea #5 [118 RE]	-21.4	-13.9	-23.2	-24.2	-31.1	-20.4	-14.1	-17.3	-3	12.5	18.2	18.5	10.7	1.25
	Cochlea #5 noise [118 RE]	-19.4	-22.1	-24.3	-27.1	-27.5	-20.1	-18.9	-15.4	-17	-9.23	-3.5	-15.9	-16	-18.4
	Cochlea #6 [118 LE]	-21.6	-21.7	-19.2	-25.5	-14.2	-13.2	-16.3	-26.7	-15.9	-1.3	9.63	15.2	5.63	-15.4
	Cochlea #6 noise [118 LE]	-21.6	-21.3	-24.1	-27.3	-22.9	-20.2	-13.5	-14.4	-12.4	-10.8	-2.72	-14	-13.4	-13.3
	Cochlea #7 [153 RE]	-16	-8.86	-31.8	-35	-31.6	-20.3	-20.8	-11.7	-15.4	-1.85	5.28	0.907	-19.9	-16
	Cochlea #7 noise [153 RE]	-21.1	-12.6	-19.8	-26.9	-28.7	-22.7	-15.5	-15.6	-12	-7.88	-7.54	-12.5	-15.3	-16.2
	Cochlea #8 [153 LE]	-37	-13.4	-15.4	-40	-21.1	-20.8	-18.7	-12.7	-26.3	-12.3	12.2	-19.1	-15.1	-19
	Cochlea #8 noise [153 LE]	-19.1	-21.7	-20.7	-29	-24.6	-24.5	-18.1	-12	-14.5	-9.25	-2.92	-13.6	-14.7	-15.8
	Cochlea #9 [155 RE]	-14.3	-19.4	-21.5	-28.1	-23	-19.4	-22.4	-10.6	-13.7	-5.18	2.08	1.55	9.87	-26.7
	Cochlea #9 noise [155 RE]	-20.6	-23.7	-27.7	-29.8	-25.1	-21.4	-19	-12.9	-16	-6.05	-6.69	-14	-14	-16.5
	Cochlea #10 [155 LE]	-17.3	-13.1	-24.8	-25.8	-26.3	-25.2	-34.1	-9.5	-10.4	-4.41	9.37	9.69	9.42	-13.7
	Cochlea #10 noise [155 LE]	-16.1	-19.6	-29	-28.3	-26.6	-19.8	-17.4	-15.7	-14.4	-8.59	-5.5	-13.9	-20.1	-15.1

## Sheet: Figure 1F
		Mean 2f1-f2 amplitude (dB)
	Cochlea #1 [159 RE]	29.84
	Cochlea #2 [106 RE]	24.2
Ctrl	Cochlea #3 [106 LE]	21.1
	Cochlea #4 [107 RE]	19.29
	Cochlea #5 [107 LE]	22.97
	Cochlea #7 [156 LE]	24.34
	Cochlea #7 [156 LE]	20.93
		Mean 2f1-f2 amplitude (dB)
	Cochlea #1 [99 RE]	22.95
	Cochlea #2 [99 LE]	20.12
	Cochlea #3 [108 RE]	18.76
Hoxb1HET	Cochlea #4 [108 LE]	17.84
	Cochlea #5 [152 RE]	22.07
	Cochlea #6 [152 LE]	20.24
	Cochlea #7 [154 RE]	16.67
	Cochlea #8 [154 LE]	21.49
	Cochlea #9 [102 RE]	20.5
	Cochlea #10 [102 LE]	19.77
	Cochlea #11 [103 LE]	16.23
		Mean Threshold (dB SPL)
	Cochlea #1 [119 RE]	-1.24
	Cochlea #2 [119 LE]	-0.77
	Cochlea #3 [120 RE]	1.5
Hoxb1null	Cochlea #4 [120 LE]	7.39
	Cochlea #5 [118 RE]	15.64
	Cochlea #6 [118 LE]	6.26
	Cochlea #7 [153 RE]	2.82
	Cochlea #8 [153 LE]	-0.14
	Cochlea #9 [155 RE]	4.67
	Cochlea #10 [155 LE]	6.85

## Sheet: FIgure 2C
		Frequency (kHz)
		5.6	8	11	16	22	32
Threshold (dB SPL)	Cochlea #1	40	30	30	30	40	50
	Cochlea #2	40	40	30	30	30	40
	Cochlea #3	40	30	30	30	50	50
	Cochlea #4	40	20	30	30	40	50
	Cochlea #5	30	30	30	30	30	30
	Cochlea #6	40	30	30	30	40	40
	Cochlea #7	40	20	20	20	30	50
	Cochlea #8	30	30	30	30	40	50
	Cochlea #9	30	20	20	20	30	50
	Cochlea #10	40	30	30	20	20	50
	Cochlea #11	30	30	20	20	20	50
	Cochlea #12	50	30	20	30	40	50
	Cochlea #13	30	20	20	30	40	50
	Cochlea #14	40	30	20	20	40	50
	Cochlea #15	30	30	20	20	30	60
	Cochlea #16	30	30	20	30	30	60
	Cochlea #17	40	30	40	30	30	70
	Cochlea #18	40	20	20	20	40	60
	Cochlea #19	40	30	30	30	40	70

## Sheet: Figure 2D
Frequency (kHz)
		5.6	8	11	16	22	32
Threshold (dB SPL)	Cochlea #1	40	30	20	20	40	60
	Cochlea #2	40	30	20	20	50	50
	Cochlea #3	40	30	30	30	30	40
	Cochlea #4	40	30	30	30	40	50
	Cochlea #5	40	40	30	40	40	40
	Cochlea #6	40	30	20	30	40	40

## Sheet: Figure 2E
		Frequency (kHz)
		5.6	8	11	16	22	32
Threshold (dB SPL)	Cochlea #2	40	30	30	30	40	40
	Cochlea #3	50	30	20	30	40	50
	Cochlea #4	40	30	30	30	40	40

## Sheet: Figure 2F
		Frequency (kHz)
		5.6	8	11	16	22	32
Threshold (dB SPL)	Cochlea #1	90	80	80	90	90	90
	Cochlea #2	80	70	70	70	70	70
	Cochlea #3	80	80	80	70	80	80
	Cochlea #4	80	80	80	80	80	80
	Cochlea #5	80	80	80	70	80	80
	Cochlea #6	80	80	70	70	80	80
	Cochlea #7	70	80	70	70	70	80
	Cochlea #8	80	80	70	70	80	80
	Cochlea #9	70	70	70	70	80	80
	Cochlea #10	70	70	70	70	70	70
	Cochlea #11	80	80	60	70	80	90
	Cochlea #12	80	70	50	70	70	90
	Cochlea #13	80	80	50	60	70	80
	Cochlea #14	70	70	50	50	50	70
	Cochlea #15	70	70	50	50	50	70
	Cochlea #16	70	60	50	60	60	80
	Cochlea #17	70	50	50	50	50	70
	Cochlea #18	80	60	50	60	70	80
	Cochlea #19	70	60	50	50	60	80
	Cochlea #20	70	60	60	50	50	70
	Cochlea #21	70	60	50	50	60	60
	Cochlea #22	60	60	50	60	60	70
	Cochlea #23	60	60	50	50	70	70
	Cochlea #24	50	50	50	50	50	80
	Cochlea #25	50	50	50	60	60	80

## Sheet: Figure 2G
		Frequency (kHz)
		5.6	8	11	16	22	32
Threshold (dB SPL)	Cochlea #1	80	80	80	80	80	80
	Cochlea #2	80	80	80	80	80	80
	Cochlea #3	80	70	70	70	70	70
	Cochlea #4	80	70	70	70	70	70
	Cochlea #5	70	70	70	70	70	70
	Cochlea #6	70	70	70	70	70	70
	Cochlea #7	70	70	70	70	70	80
	Cochlea #8	80	70	70	80	80	80
	Cochlea #9	80	80	60	60	60	70
	Cochlea #10	80	70	60	60	70	80
	Cochlea #11	60	50	50	70	80	80
	Cochlea #12	70	60	60	70	80	80
	Cochlea #13	70	60	60	60	60	60
	Cochlea #14	60	50	50	70	70	80
	Cochlea #15	70	70	50	50	60	70
	Cochlea #16	70	70	50	50	60	70
	Cochlea #17	70	60	60	50	40	70
	Cochlea #18	60	60	60	50	50	70
	Cochlea #19	70	50	50	50	60	70
	Cochlea #20	60	50	40	40	60	70
	Cochlea #21	60	40	40	50	70	70
	Cochlea #22	60	50	50	60	60	60
	Cochlea #23	40	40	30	40	40	50
	Cochlea #24	40	40	30	40	50	60
	Cochlea #25	50	40	40	40	40	50

## Sheet: Figure 2H
		Frequency (kHz)
		5.6	8	11	16	22	32
Threshold (dB SPL)	Cochlea #1	80	80	70	70	70	70
	Cochlea #2	70	70	70	70	70	70
	Cochlea #3	70	70	70	60	70	70
	Cochlea #4	70	70	70	70	70	70
	Cochlea #5	60	60	30	40	40	60
	Cochlea #6	70	70	40	40	40	50
	Cochlea #7	50	50	50	40	60	70
	Cochlea #8	40	40	30	40	60	70
	Cochlea #9	50	40	40	40	40	70
	Cochlea #10	50	40	40	40	50	70
	Cochlea #11	50	50	60	60	60	60
	Cochlea #12	50	50	50	60	60	60
	Cochlea #13	40	30	30	30	30	60
	Cochlea #14	50	30	30	30	30	60
	Cochlea #15	40	30	20	20	20	40
	Cochlea #16	40	40	30	30	30	50
	Cochlea #17	40	20	20	20	30	50
	Cochlea #18	50	30	30	30	30	50

[truncated: 14 more sheets: Figure 5A,  Figure 5B, Figure 5C, Figure 5D, Figure 5E, Figure 6A, Figure 6B, Figure 6C, Figure 6D, FIgure 6E, Figure 6F, Figure 6G, Figure S1, Figure S2]
